# Supplementary material for: Genome-wide investigation of the ZF-HD gene family in two varieties of alfalfa (Medicago sativa L.) and its expression pattern under alkaline stress
Source: BMC Genomics. 2022 Feb 21;23:150. doi: 10.1186/s12864-022-08309-x (PMC8859888; doi:10.1186/s12864-022-08309-x)
Supplement: Supplementary file 1 — Additional file 1: Supplementary Table 1. One-to-one orthologous relationships between Medicago sativa L. and other three plant species. Supplementary Table 2. The FPKM value of MsZF-HD genes under different abiotic treatment. [file 12864_2022_8309_MOESM1_ESM.xlsx]

## Sheet: Sheet1
Supplementary Table 1 One-to-one orthologous relationships between Medicago sativa L. and other three plant species.
XinJiangDa Ye Gene ID	Zhongmu No. 1 Gene ID
MS.gene062215	MsG0180004327
MS.gene07447	MsG0180004327
MS.gene88817	MsG0180004327
MS.gene004926	MsG0180004327
MS.gene061719	MsG0380013130
MS.gene033123	MsG0380013130
MS.gene58432	MsG0380013130
MS.gene044382	MsG0380013130
MS.gene64101	MsG0580027925
MS.gene010125	MsG0580027925
MS.gene061947	MsG0580027925
MS.gene050020	MsG0580027925
MS.gene000242	MsG0680034750
MS.gene20436	MsG0780036244
MS.gene91521	MsG0780036244
MS.gene043241	MsG0780036244
MS.gene79601	MsG0780036244
MS.gene021696	MsG0780036244
MS.gene018941	MsG0880046457
MS.gene46290	MsG0880045269
MS.gene008886	MsG0880045282
MS.gene061719	MsG0880046457
MS.gene033123.	MsG0880046457
MS.gene056422	MsG0880045282
MS.gene58432	MsG0880046457
MS.gene067910	MsG0880045269
MS.gene067921	MsG0880045282
MS.gene048333	MsG0880045269
MS.gene048325	MsG0880045282
MS.gene044382	MsG0880046457
XinJiangDa Ye Gene ID	AtZF-HD gene ID
MS.gene64101	AT4G24660
MS.gene02448	AT1G75240
MS.gene02448	AT2G18350
MS.gene02448	AT3G50890
MS.gene021696	AT3G28920
MS.gene021696	AT5G15210
MS.gene043241	AT5G15210
MS.gene012789	AT2G02540
MS.gene91521	AT5G39760
MS.gene91521	AT5G15210
MS.gene34663	AT1G69600
MS.gene033123	AT1G74660
MS.gene044382	AT1G18835
MS.gene59378	AT1G75240
MS.gene59378	AT2G18350
MS.gene59378	AT3G50890
MS.gene79601	AT5G39760
MS.gene79601	AT5G15210
MS.gene061719	AT1G18835
MS.gene061719	AT1G74660
MS.gene43476	AT2G02540
MS.gene052178	AT4G24660
MS.gene95053	AT2G02540
MS.gene013045	AT4G24660
MS.gene010515	AT2G18350
MS.gene045953	AT1G69600
MS.gene050020	AT4G24660
MS.gene047789	AT1G75240
MS.gene047789	AT2G18350
MS.gene48438	AT4G24660
MS.gene35938	AT1G69600
MS.gene58432	AT1G74660
MS.gene58432	AT1G18835
MS.gene042050	AT2G02540
MS.gene056421	AT5G65410
MS.gene46290	AT5G65410
MS.gene010125	AT4G24660
MS.gene44274	AT5G65410
Zhongmu No. 1 Gene ID	AtZF-HD gene ID
MsG0580027925	AT4G24660
MsG0680030765	AT3G28917
MsG0780036244	AT5G15210
MsG0880046457	AT1G74660
MsG0880045269	AT5G65410
XinJiangDa Ye Gene ID	MtZF-HD gene ID
MS.gene88817	Medtr1g077020
MS.gene64101	Medtr5g065440
MS.gene02448	Medtr5g020510
MS.gene91521	Medtr6g012280
MS.gene91521	Medtr7g010300
MS.gene34663	Medtr8g467340
MS.gene59378	Medtr5g020510
MS.gene79601	Medtr6g012280
MS.gene79601	Medtr7g010300
MS.gene43476	Medtr4g134580
MS.gene95053	Medtr4g134580
MS.gene86236	Medtr5g032600
MS.gene86236	Medtr8g069080
MS.gene48438	Medtr3g100650
MS.gene35938	Medtr8g467340
MS.gene07447	Medtr1g077020
MS.gene29146	Medtr5g032600
MS.gene29146	Medtr8g069080
MS.gene44274	Medtr5g032600
MS.gene44274	Medtr8g069080
Zhongmu No. 1 Gene ID	MtZF-HD gene ID
MsG0180004327	Medtr1g077020
MsG0580027925	Medtr5g065440
MsG0680030765	Medtr6g012220
MsG0680034750	Medtr6g073013
MsG0780036244	Medtr6g012220
MsG0780036244	Medtr7g010300
MsG0880046457	Medtr3g039810
MsG0880045269	Medtr5g032600
MsG0880045269	Medtr8g069080
XinJiangDa Ye Gene ID	GmZF-HD gene ID
MS.gene88817	Glyma.20G214300
MS.gene64101	Glyma.02G211900
MS.gene64101	Glyma.14G179600
MS.gene02448	Glyma.01G174200
MS.gene02448	Glyma.02G056100
MS.gene02448	Glyma.11G068800
MS.gene91521	Glyma.09G238400
MS.gene91521	Glyma.13G062900
MS.gene91521	Glyma.18G259300
MS.gene34663	Glyma.01G047900
MS.gene34663	Glyma.02G107300
MS.gene59378	Glyma.01G174200
MS.gene59378	Glyma.02G056100
MS.gene59378	Glyma.11G068800
MS.gene59378	Glyma.16G138700
MS.gene79601	Glyma.09G238400
MS.gene79601	Glyma.13G062900
MS.gene79601	Glyma.18G259300
MS.gene43476	Glyma.07G271900
MS.gene43476	Glyma.17G002200
MS.gene95053	Glyma.07G271900
MS.gene95053	Glyma.17G002200
MS.gene000242	Glyma.08G056700
MS.gene86236	Glyma.01G025000
MS.gene86236	Glyma.02G040100
MS.gene86236	Glyma.18G145400
MS.gene48438	Glyma.04G093300
MS.gene48438	Glyma.06G095200
MS.gene35938	Glyma.02G107300
MS.gene58432	Glyma.04G169900
MS.gene58432	Glyma.17G100000
MS.gene07447	Glyma.20G214300
MS.gene29146	Glyma.01G025000
MS.gene29146	Glyma.02G040100
MS.gene29146	Glyma.18G145400
MS.gene44274	Glyma.01G025000
MS.gene44274	Glyma.02G040100
MS.gene44274	Glyma.08G281000
MS.gene44274	Glyma.18G145400
Zhongmu No. 1 Gene ID	GmZF-HD gene ID
MsG0180004327	Glyma.20G214300
MsG0380013130	Glyma.04G169900
MsG0380013130	Glyma.05G026900
MsG0380013130	Glyma.17G100000
MsG0680030765	Glyma.04G169900
MsG0680030765	Glyma.09G238500
MsG0680030765	Glyma.13G063100
MsG0680030765	Glyma.19G022200
MsG0680034750	Glyma.09G170500
MsG0780036244	Glyma.09G238400
MsG0780036244	Glyma.13G062900
MsG0780036244	Glyma.18G259300
MsG0880046457	Glyma.04G169900
MsG0880046457	Glyma.05G026900
MsG0880046457	Glyma.17G100000
MsG0880046457	Glyma.19G022200
MsG0880045269	Glyma.01G025000
MsG0880045269	Glyma.02G040100
MsG0880045269	Glyma.18G145400

## Sheet: Sheet2
Supplementary Table 2 The FPKM value of MsZF-HD genes under different abiotic treatment.
Gene Name	Gene ID	0h	3h	6h	12h	48h
MsZHD-X2-1	MS.gene88817	0	0	0	0.0550779	0.121738
MsZHD-X1-5	MS.gene064101	10.7123	17.3044	8.79686	0.542276	1.38808
MsZHD-X3-2	MS.gene024487	23.3107	13.3115	12.3393	11.0108	21.1072
MsZHD-X4-5	MS.gene021696	17.8628	11.6144	11.2604	6.82193	8.93547
MsZHD-X2-8	MS.gene043241	13.9389	13.5527	12.9065	5.06691	8.53347
MsZHD-X1-9	MS.gene012789	1.08898	0.979626	0.416404	0.199677	0.0396971
MsZHD-X1-8	MS.gene91521	20.1626	11.9263	10.4646	7.57848	14.6089
MsZHD-X1-13	MS.gene34663	5.46555	5.10783	4.49132	4.07837	3.80877
MsMIF-X2-1	MS.gene033123	0	0	0.168083	0	0
MsZHD-X3-5	MS.gene79601	9.94589	5.7695	4.14214	3.29377	6.83395
MsZHD-X4-6	MS.gene043476	38.6821	15.4907	13.6473	21.2468	8.3576
MsZHD-X2-4	MS.gene052178	13.9629	13.8146	11.4283	12.1283	10.8264
MsZHD-X2-9	MS.gene95053	0.435442	2.11891	0.379431	0.181174	0.199801
MsZHD-X3-1	MS.gene013045	2.66363	5.42221	6.99009	2.62726	3.06384
MsZHD-X2-5	MS.gene010515	0.648109	0.173147	0.193566	0.384108	0.231905
MsZHD-X3-9	MS.gene045953	1.42225	3.13684	2.04881	0.776508	2.03571
MsZHD-X1-6	MS.gene000242	9.13604	5.03069	3.39055	0.167396	0.995605
MsZHD-X4-4	MS.gene050020	8.25246	6.17009	9.82674	0.056215	0
MsZHD-X1-7	MS.gene98674	0	0.435305	0	0.100906	0.115776
MsZHD-X1-4	MS.gene86236	6.937	4.83323	4.607	1.43543	0.880628
MsZHD-X1-3	MS.gene047789	0.374653	0.65864	0.0774557	0.3777	0
MsZHD-X1-1	MS.gene062215	0	0	0.0639506	0.135576	0
MsZHD-X3-4	MS.gene061947	3.97311	4.72964	4.13917	0.120597	0.222721
MsZHD-X1-2	MS.gene48438	3.43446	0.910355	2.66385	1.6515	1.18068
MsZHD-X-1	MS.gene020409	6.38357	6.50802	10.5059	4.13294	5.92205
MsZHD-X2-12	MS.gene35938	1.93365	0.667541	0.506235	0.0764752	0.656514
MsMIF-X3-1	MS.gene58432	0	0.740584	0.177954	0	0.197872
MsZHD-X3-6	MS.gene042050	0.703187	0.409112	1.54124	0.0526384	0.0972139
MsZHD-X2-13	MS.gene035434	0.099272	0	0	0.212631	0
MsZHD-X1-11	MS.gene046290	0	0.0415634	0	0	0
MsZHD-X2-7	MS.gene010125	0.765131	0.480088	1.27782	0.0609811	0.0572325
MsZHD-X2-6	MS.gene027744	3.22155	2.92738	4.89803	1.11201	2.14477
MsZHD-X2-3	MS.gene053939	8.76758	9.20349	3.77125	3.43334	8.28802
MsZHD-X3-3	MS.gene29146	4.05548	2.41136	4.63574	0.737563	1.34799
MsZHD-X4-3	MS.gene44274	1.38563	4.65491	0.763715	0.292948	0.294281
MsZHD-Z1	MsG0180004327	0	0.0490935	0.10758	0	2.54178
MsZHD-Z3	MsG0580027925	1.91406	0.912227	0.482101	0.243223	0.438943
MsZHD-Z2	MsG0580025668	21.6072	15.7268	12.7448	8.53504	5.31699
MsMIF-Z2	MsG0680030765	0	0.122253	0.227016	0	0
MsZHD-Z4	MsG0680034750	15.1323	5.0877	7.6216	1.47316	10.7669
MsZHD-Z5	MsG0780036244	29.5616	9.0492	9.27947	7.19876	13.4593
MsMIF-Z3	MsG0880046457	22.2135	11.1308	8.01333	18.5895	16.5183
MsZHD-Z6	MsG0880044604	6.77172	2.6482	3.05699	1.85341	1.28861
Gene Name	Gene ID	control	ABA-1h	ABA-3h	ABA-12h	mannitol-1h	mannitol-3h	mannitol-6h	mannitol-12h	mannitol-24h	NaCl-0.5h	NaCl-1h	NaCl-3h	NaCl-6h	NaCl-12h	NaCl-24h
MsZHD-Z1	MsG0180004327	0.06575	0.377078	0.379379	0.323265	1.05918	1.28088	0.781392	0.0480467	0.614603	0.912897	1.83578	1.11248	1.28792	0.83534	0.365739
MsMIF-Z1	MsG0380013130	2.97671	7.20561	6.70672	3.88394	7.07697	3.93749	4.52189	2.10062	2.58221	7.64759	6.24362	4.55146	3.25254	1.90669	4.40004
MsZHD-Z3	MsG0580027925	0.061379	0.10452	0	0.137736	0.106267	0.0860433	0	0	0.0293003	0.191481	0	0	0	0	0
MsMIF-Z2	MsG0680030765	0.372736	0	0	0	0	0.0386853	0.117747	0.242787	0.446006	0	0	0	0	0	0
MsZHD-Z4	MsG0680034750	0.246309	0.245485	0.572064	0.87511	0.163791	0.536449	1.52482	0.366638	0.240466	0.720233	0	0.955015	0.829249	0.248078	0
MsZHD-Z5	MsG0780036244	6.96003	8.56588	12.016	11.8938	3.39757	6.16415	14.2845	23.0158	26.2498	3.13918	3.91123	15.6069	21.4748	26.6774	32.2689
MsMIF-Z3	MsG0880046457	3.5399	3.58341	11.0444	8.66709	3.93849	2.94527	2.5807	1.53035	1.92887	2.33375	4.26927	1.75891	3.80726	1.97748	2.5857
MsZHD-Z6	MsG0880044604	0.179397	0.27806	0.692758	0.276408	0.316759	0.19544	0.357502	0.41732	0.473534	0.286935	0.087342	0.637899	0.940051	0.606534	0.767033
